# Supplementary material for: Leveraging Cell‐Free Supernatants of Phyllospheric Bacteria to Combat Wheat Pathogens and Boost Growth
Source: Plant Environ Interact. 2025 Jul 2;6(4):e70063. doi: 10.1002/pei3.70063 (PMC12222621; doi:10.1002/pei3.70063)
Supplement: Supplementary file 1 — Data S1. [file PEI3-6-e70063-s003.xlsx]

## Sheet: Spore Count Assay
Spore Count Data ( Powdery Mildew)
	Triplicates in each sqaure			Average	STDEV	SE	Triplicates in all Sqaures			Average	STDEV	SE	No. of seqaure	Average no. of cells per seqauer	Dilution fector	Total cell count (cell/ml)
Samples Names	1	2	3				1	2	3
FHAN 2.8	4	4	3	3.66667	0.57735	0.333324	25	25	20	23.3333	2.88675	1.66662	5	4.66667	20000	93333.3
NC	10	11	11	10.6667	0.57735	0.333324	55	60	60	58.3333	2.88675	1.66662	5	11.6667	20000	233333
FHAP 2.6	3	3	4	3.33333	0.57735	0.333324	20	20	25	21.6667	2.88675	1.66662	5	4.33333	20000	86666.7
SA	7	9	9	8.33333	1.1547	0.666647	40	50	50	46.6667	5.7735	3.33324	5	9.33333	20000	186667
GA	9	8	8	8.33333	0.57735	0.333324	50	45	45	46.6667	2.88675	1.66662	5	9.33333	20000	186667
5
	Triplicates in each sqaure			Average	STDEV	SE	Triplicates in all Sqaures			Average	STDEV	SE				Total cell count (cell/ml)
Samples Name	1	2	3
FHAN 2.8	4	3	4	3.66667	0.57735	0.333324	20	25	25	23.3333	2.88675	1.66662	5	4.66667	20000	93333.3
NC	8	8	5	7	1.52753	0.881892	45	45	30	40	8.66025	4.99986	5	8	20000	160000
FHAP 2.6	3	2	3	2.66667	1	0.577334	10	15	12	12.3333	2.51661	1.45292	5	2.46667	20000	49333.3
SA	7	5	7	6.33333	1.1547	0.666647	40	30	40	36.6667	5.7735	3.33324	5	7.33333	20000	146667
GA	6	5	6	5.66667	0.57735	0.333324	35	30	35	33.3333	2.88675	1.66662	5	6.66667	20000	133333
		Multiple Comparisons										Multiple Comparisons
		Dependent Variable: Spore count assay for powdery mildew	Spore_count_assay_powderymildew									Dependent Variable: Spore count assay for stripe rust	Spore_count_assay_striperust
		Tukey HSD										Tukey HSD
		(I) Groups		Mean Difference (I-J)	Std. Error	Sig.	95% Confidence Interval					(I) Groups		Mean Difference (I-J)	Std. Error	Sig.	95% Confidence Interval
							Lower Bound	Upper Bound									Lower Bound	Upper Bound
		gibberellic acid	fictibacillus spp	23.333333*	2.98142	0.000108111	13.5212	33.1454				gibberellic acid	fictibacillus spp	10	4.18463	0.195165	-3.77195	23.772
			Salicylic Acid	0	2.98142	1	-9.81211	9.81211					Salicylic Acid	-3.33333	4.18463	0.925811	-17.1053	10.4386
			serratia marcescens	25.000000*	2.98142	5.93531e-05	15.1879	34.8121					serratia marcescens	21.000000*	4.18463	0.00369766	7.22805	34.772
			nagative control	-11.666667*	2.98142	0.0190894	-21.4788	-1.85456					nagative control	-6.66667	4.18463	0.532652	-20.4386	7.10529
		fictibacillus spp	gibberellic acid	-23.333333*	2.98142	0.000108111	-33.1454	-13.5212				fictibacillus spp	gibberellic acid	-10	4.18463	0.195165	-23.772	3.77195
			Salicylic Acid	-23.333333*	2.98142	0.000108111	-33.1454	-13.5212					Salicylic Acid	-13.3333	4.18463	0.0588255	-27.1053	0.438621
			serratia marcescens	1.66667	2.98142	0.978213	-8.14544	11.4788					serratia marcescens	11	4.18463	0.137689	-2.77195	24.772
			nagative control	-35.000000*	2.98142	2.79861e-06	-44.8121	-25.1879					nagative control	-16.666667*	4.18463	0.017155	-30.4386	-2.89471
		Salicylic Acid	gibberellic acid	0	2.98142	1	-9.81211	9.81211				Salicylic Acid	gibberellic acid	3.33333	4.18463	0.925811	-10.4386	17.1053
			fictibacillus spp	23.333333*	2.98142	0.000108111	13.5212	33.1454					fictibacillus spp	13.3333	4.18463	0.0588255	-0.438621	27.1053
			serratia marcescens	25.000000*	2.98142	5.93531e-05	15.1879	34.8121					serratia marcescens	24.333333*	4.18463	0.00123425	10.5614	38.1053
			nagative control	-11.666667*	2.98142	0.0190894	-21.4788	-1.85456					nagative control	-3.33333	4.18463	0.925811	-17.1053	10.4386
		serratia marcescens	gibberellic acid	-25.000000*	2.98142	5.93531e-05	-34.8121	-15.1879				serratia marcescens	gibberellic acid	-21.000000*	4.18463	0.00369766	-34.772	-7.22805
			fictibacillus spp	-1.66667	2.98142	0.978213	-11.4788	8.14544					fictibacillus spp	-11	4.18463	0.137689	-24.772	2.77195
			Salicylic Acid	-25.000000*	2.98142	5.93531e-05	-34.8121	-15.1879					Salicylic Acid	-24.333333*	4.18463	0.00123425	-38.1053	-10.5614
			nagative control	-36.666667*	2.98142	1.81048e-06	-46.4788	-26.8546					nagative control	-27.666667*	4.18463	0.000445119	-41.4386	-13.8947
		nagative control	gibberellic acid	11.666667*	2.98142	0.0190894	1.85456	21.4788				nagative control	gibberellic acid	6.66667	4.18463	0.532652	-7.10529	20.4386
			fictibacillus spp	35.000000*	2.98142	2.79861e-06	25.1879	44.8121					fictibacillus spp	16.666667*	4.18463	0.017155	2.89471	30.4386
			Salicylic Acid	11.666667*	2.98142	0.0190894	1.85456	21.4788					Salicylic Acid	3.33333	4.18463	0.925811	-10.4386	17.1053
			serratia marcescens	36.666667*	2.98142	1.81048e-06	26.8546	46.4788					serratia marcescens	27.666667*	4.18463	0.000445119	13.8947	41.4386
		*. The mean difference is significant at the 0.05 level.										*. The mean difference is significant at the 0.05 level.

## Sheet: Disease Severity Area Data
For Powdery Mildew
GA3
Plant code	spots	length	width	diseased leaf area(cm2)	STDEV	SE	Average Diseased leaf Area	length	width	Total leaf area (cm2)	STDEV	SE	Average Total Leaf Area	APD( Average Percentage Disease)	STDEV	SE	Disease Score/ 9	PDI (%)
Plant 1	A	0.5	0.2	0.1	0.0305505	0.0176383	0.0666667	7	1	7	1.5543	0.897373	5.38333	1.42857			3	0.499533
	B	0.4	0.1	0.04				6	0.65	3.9				1.02564
	C	0.3	0.2	0.06				7.5	0.7	5.25				1.14286
Plant 2	_		_
Plant 3	_		_
Plant 4	A	0.5	0.3	0.15	0.0494975	0.035	0.115	9	1.8	16.2	2.96985	2.1	14.1	0.925926			1
	B	0.4	0.2	0.08				7.5	1.6	12				0.666667
Plant 5	_		_
Plant 6	A	0.3	0.1	0.03			1.1	5	0.8	4			1	0.75			1
Plant 7	_		_
Plant 8	A	0.3	0.2	0.06	0.0636396	0.045	0.105	6.8	0.5	3.4	1.55563	1.1	4.5	1.76471			3
	B	0.5	0.3	0.15				8	0.7	5.6				2.67857
Plant 9	_
Plant 10	_
Total							1.38667						24.9833	5.55037	0.662939	0.234384
Fictinacillus spp.
Plant code	spots	length	width	diseased leaf area(cm2)			Average Diseased leaf Area	length	width	Total leaf area (cm2)			Average Total Leaf Area									Multiple Comparisons
Plant 1	A	0.7	0.5	0.35	0.151767	0.0876229	0.213333	7.2	1.8	12.96	7.63689	4.40916	9.822	2.70062			3	0.348578				Dependent Variable:	APD
	B	0.5	0.1	0.05				8.1	1.9	15.39				0.324886								Tukey HSD
	C	0.8	0.3	0.24				0.9	1.24	1.116				21.5054								(I) Application_groups		Mean Difference (I-J)	Std. Error	Sig.	95% Confidence Interval
Plant 2	_																										Lower Bound	Upper Bound
Plant 3	_																					serratia	Fictibacillus	-7.04931	8.44347	0.915516	-33.1221	19.0235
Plant 4	_																						SA	0.0223948	8.44347	1	-26.0504	26.0952
Plant 5	A	0.5	0.3	0.15			0.15	0.98	1.51	1.4798			0.4998	10.1365			5						GA3	0.486783	8.44347	0.999997	-25.586	26.5596
Plant 6	_																						Neg Cont	-32.48063*	8.44347	0.0117177	-58.5534	-6.40784
Plant 7	A	0.4	0.2	0.08	0.0424264	0.03	0.05	0.59	0.9	0.531	0.126855	0.0897	0.6207	15.0659			5					Fictibacillus	serratia	7.04931	8.44347	0.915516	-19.0235	33.1221			* p < 0.05, ** p < 0.01, or *** p < 0.001.
	B	0.2	0.1	0.02				0.74	0.96	0.7104				2.81532									SA	7.07171	8.44347	0.914637	-19.0011	33.1445
Plant 8	_																						GA3	7.5361	8.44347	0.895272	-18.5367	33.6089
Plant 9	_																						Neg Cont	-25.4313	8.44347	0.0575656	-51.5041	0.641474
Plant 10	A	0.3	0.1	0.03			0.03	0.63	0.87	0.5481			0.504	5.47345								SA	serratia	-0.0223948	8.44347	1	-26.0952	26.0504
Total							0.443333						11.4465	3.87309	7.70885	2.91367							Fictibacillus	-7.07171	8.44347	0.914637	-33.1445	19.0011
Salicylic Acid																							GA3	0.464388	8.44347	0.999998	-25.6084	26.5372
Plant code	spots	length	width	diseased leaf area(cm2)			Average Diseased leaf Area	length	width	Total leaf area (cm2)			Average Total Leaf Area										Neg Cont	-32.50302*	8.44347	0.0116575	-58.5758	-6.43023
Plant 1	_																	16.6667				GA3	serratia	-0.486783	8.44347	0.999997	-26.5596	25.586
Plant 2	_																						Fictibacillus	-7.5361	8.44347	0.895272	-33.6089	18.5367
Plant 3	A	0.5	0.3	0.15	0.0600334	0.04245	0.19245	9.8	1.6	15.68	5.99627	4.24	11.44	0.956633			3						SA	-0.464388	8.44347	0.999998	-26.5372	25.6084
	B	0.87	0.27	0.2349				8	0.9	7.2				3.2625									Neg Cont	-32.96741*	8.44347	0.0104776	-59.0402	-6.89462
Plant 4	_																					Neg Cont	serratia	32.48063*	8.44347	0.0117177	6.40784	58.5534
Plant 5	_																						Fictibacillus	25.4313	8.44347	0.0575656	-0.641474	51.5041
Plant 6	_																						SA	32.50302*	8.44347	0.0116575	6.43023	58.5758
Plant 7	A	0.3	0.2	0.06	0.0458258	0.0264575	0.07	6.7	0.5	3.35	3.02143	1.74442	4.64667	1.79104			3						GA3	32.96741*	8.44347	0.0104776	6.89462	59.0402
	B	0.3	0.1	0.03				9	0.9	8.1				0.37037								*. The mean difference is significant at the 0.05 level.
	C	0.5	0.24	0.12				8.3	0.3	2.49				4.81928
Plant 8	_
Plant 9	A	0.4	0.2	0.08			0.66	8.6	0.25	2.15			1.25	3.72093			3
Plant 10	_
Total							0.92245						17.3367	2.48679	1.72453	0.704036
Serriatia m.
Plant code	spots	length	width	diseased leaf area(cm2)			Average Diseased leaf Area	length	width	Total leaf area (cm2)			Average Total Leaf Area
Plant 1	_																	16.6667				Multiple Comparisons
Plant 2	_																					Dependent Variable: Disease leaf area for stripe rust	Disease_leaf_area_striperust
Plant 3	_																					Tukey HSD
Plant 4	_																					(I) Groups		Mean Difference (I-J)	Std. Error	Sig.	95% Confidence Interval
Plant 5	_																										Lower Bound	Upper Bound
Plant 6	A	0.6	0.1	0.06	0.113578	0.0655744	0.11	7	1.4	9.8	3.19456	1.84438	8.78	0.612245			3					gibberellic acid	fictibacillus spp	6.57819	6.16499	0.821511	-11.4278	24.5842
	B	0.3	0.1	0.03				6.5	0.8	5.2				0.576923									Salicylic Acid	0.669474	6.43316	0.999972	-18.1197	19.4587
	C	0.8	0.3	0.24				9	1.26	11.34				2.1164									serratia marcescens	9.11569	7.29451	0.72301	-12.1893	30.4206
Plant 7	_																						nagative control	-26.272191*	6.16499	0.00190228	-44.2782	-8.26622
Plant 8	A	0.7	0.3	0.21			0.21	7.9	0.84	6.636			5.846	3.16456			3					fictibacillus spp	gibberellic acid	-6.57819	6.16499	0.821511	-24.5842	11.4278
Plant 9	_																						Salicylic Acid	-5.90872	6.62716	0.897517	-25.2646	13.4471
Plant 10	_																						serratia marcescens	2.5375	7.46617	0.996947	-19.2688	24.3438
Total							0.32						14.626	1.61753	1.2564	0.6282							nagative control	-32.850382*	6.36717	0.000179956	-51.4469	-14.2539
Negative Control																						Salicylic Acid	gibberellic acid	-0.669474	6.43316	0.999972	-19.4587	18.1197
Plant code	spots	length	width	diseased leaf area(cm2)			Average Diseased leaf Area	length	width	Total leaf area (cm2)			Average Total Leaf Area										fictibacillus spp	5.90872	6.62716	0.897517	-13.4471	25.2646
Plant 1	A	1	0.9	0.9	0.73522	0.424479	1.02887	5	1.25	6.25	1.83959	1.06209	4.49	14.4			9	1.19048					serratia marcescens	8.44622	7.68909	0.805768	-14.0112	30.9036
	B	2	0.91	1.82				4.3	0.6	2.58				70.5426									nagative control	-26.941666*	6.62716	0.00315396	-46.2975	-7.58582
	C	0.78	0.47	0.3666				5.8	0.8	4.64				7.90086								serratia marcescens	gibberellic acid	-9.11569	7.29451	0.72301	-30.4206	12.1893
Plant 2	_																						fictibacillus spp	-2.5375	7.46617	0.996947	-24.3438	19.2688
Plant 3	A	0.97	0.6	0.582	0.199404	0.141	0.441	4.2	1.7	7.14	1.23037	0.87	6.27	8.15126			5						Salicylic Acid	-8.44622	7.68909	0.805768	-30.9036	14.0112
	B	1	0.3	0.3				6	0.9	5.4				5.55556									nagative control	-35.387881*	7.46617	0.000544685	-57.1942	-13.5816
Plant 4	_																					nagative control	gibberellic acid	26.272191*	6.16499	0.00190228	8.26622	44.2782
Plant 5	A	0.9	0.7	0.63	0.106066	0.075	0.555	5	0.5	2.5	1.90919	1.35	3.85	25.2			5						fictibacillus spp	32.850382*	6.36717	0.000179956	14.2539	51.4469
	B	0.8	0.6	0.48				4	1.3	5.2				9.23077									Salicylic Acid	26.941666*	6.62716	0.00315396	7.58582	46.2975
Plant 6	_																						serratia marcescens	35.387881*	7.46617	0.000544685	13.5816	57.1942
Plant 7	A	0.9	0.5	0.45	0.0873689	0.0504425	0.376667	6	0.6	3.6	4.16773	2.40624	5.7	12.5			5					*. The mean difference is significant at the 0.05 level.
	B	1	0.4	0.4				7	1.5	10.5				3.80952
	C	0.7	0.4	0.28				5	0.6	3				9.33333
Plant 8	_
Plant 9	A	1.7	0.5	0.85	0.155563	0.11	0.74	3.2	1.4	4.48	1.47078	1.04	3.44	18.9732			7
	B	0.9	0.7	0.63				3	0.8	2.4				26.25
Plant 10	_
							3.14153						23.75	13.2275	18.1674	5.24447
For Stripe Rust
GA3
Plant code	spots	length	width	diseased leaf area(cm2)			Average Diseased leaf Area	length	width	Total leaf area (cm2)			Average Total Leaf Area
Plant 1	A	0.9	0.5	0.45	0.197569	0.114066	0.236667	9	1.2	10.8	3.23949	1.87032	7.06	4.16667			3	27.7778
	B	0.5	0.4	0.2				5.7	0.9	5.13				3.89864
	C	0.3	0.2	0.06				7.5	0.7	5.25				1.14286
Plant 2	_		_
Plant 3	_		_
Plant 4	A	0.5	0.4	0.2	0.0565685	0.04	0.16	9	0.5	4.5	0.212132	0.15	4.35	4.44444			3
	B	0.4	0.3	0.12				7	0.6	4.2				2.85714
Plant 5	_		_
Plant 6	A	1	0.6	0.6			1.1	5	0.2	1			1	60			9
Plant 7	_		_
Plant 8	A	0.3	0.2	0.06	0.240416	0.17	0.23	6.8	0.5	3.4	0.565685	0.4	3.8	1.76471			5
	B	0.8	0.5	0.4				6	0.7	4.2				9.52381
Plant 9	_
Plant 10	_
Total							1.72667						16.21	10.9748	19.9715	7.061
Fictibacillus spp.
Plant code	spots	length	width	diseased leaf area(cm2)			Average Diseased leaf Area	length	width	Total leaf area (cm2)			Average Total Leaf Area
Plant 1	A	0.8	0.3	0.24	0.0503322	0.0290593	0.246667	7	1.8	12.6	4.38634	2.53246	7.8	1.90476			3	45.7143
	B	0.5	0.4	0.2				8	0.5	4				5
	C	0.5	0.6	0.3				4	1.7	6.8				4.41176
Plant 2	_
Plant 3	_
Plant 4	_
Plant 5	A	0.98	0.58	0.5684			0.56	5	1.5	7.5			7.5	7.57867			5
Plant 6	_
Plant 7	A	0.9	0.2	0.18	0.0424264	0.03	0.21	3	0.9	2.7	3.04056	2.15	4.85	6.66667			5
	B	0.6	0.4	0.24				5	1.4	7				3.42857
Plant 8	_
Plant 9	_
Plant 10	A	0.5	0.2	0.1			0.1	7	0.8	5.6			5.6	1.78571			3
Total							1.11667						25.75	4.39659	2.22134	0.839588
Salicylic Acid
Plant code	spots	length	width	diseased leaf area(cm2)			Average Diseased leaf Area	length	width	Total leaf area (cm2)			Average Total Leaf Area
Plant 1	_
Plant 2	_
Plant 3	A	1.2	0.3	0.36	0.17607	0.1245	0.4845	5	0.6	3	2.33345	1.65	4.65	12			5	45.2381
	B	0.87	0.7	0.609				7	0.9	6.3				9.66667
Plant 4	_
Plant 5	_
Plant 6	_
Plant 7	A	0.5	0.2	0.1	0.133751	0.0772211	0.2056	6	0.5	3	0.377492	0.217945	2.65	3.33333			7
	B	0.89	0.4	0.356				5.4	0.5	2.7				13.1852
	C	0.67	0.24	0.1608				7.5	0.3	2.25				7.14667
Plant 8	_
Plant 9	A	1.1	0.6	0.66			0.66	5	0.8	4			1.25	16.5			7
Plant 10	_
Total							1.3501						8.55	10.3053	4.65904	1.90204
Serratia m.
Plant code	spots	length	width	diseased leaf area(cm2)			Average Diseased leaf Area	length	width	Total leaf area (cm2)			Average Total Leaf Area
Plant 1	_
Plant 2	_
Plant 3	_
Plant 4	_
Plant 5	_
Plant 6	A	0.5	0.2	0.1	0.106927	0.0617342	0.123333	7	1.4	9.8	4.15853	2.40093	6.73333	1.02041			3	33.3333
	B	0.3	0.1	0.03				5	0.4	2				1.5
	C	0.8	0.3	0.24				5.6	1.5	8.4				2.85714
Plant 7	_
Plant 8	A	0.7	0.3	0.21			0.21	6	1.7	10.2			4.2	2.05882			1
Plant 9	_
Plant 10	_
Total							0.333333						10.9333	1.85909	0.789163	0.394582
Negative Control
Plant code	spots	length	width	diseased leaf area(cm2)			Average Diseased leaf Area	length	width	Total leaf area (cm2)			Average Total Leaf Area
Plant 1	A	1.9	0.6	1.14	0.545008	0.31466	1.37667	7	0.8	5.6	1.40475	0.811035	4.13333	20.3571			7	53.0612
	B	5	0.4	2				8	0.5	4				50
	C	1.1	0.9	0.99				4	0.7	2.8				35.3571
Plant 2	_
Plant 3	_
Plant 4	_
Plant 5	A	1.5	1.2	1.8			1.8	5	1.5	7.5			0.4998	24			5
Plant 6	_
Plant 7	A	1.9	0.7	1.33	0.185	0.130815	1.145	3	0.9	2.7	0.494975	0.35	2.35	49.2593			7
	B	1	0.96	0.96				5	0.4	2				48
Plant 8	_
Plant 9	_
Plant 10	A	3.2	1.5	4.8			0.03	7.9	1.8	14.22			0.504	33.7553			7
Total							4.35167						7.48713	37.247	12.2411	4.62672

## Sheet: Sheet1
Disease severity (Powdery Mildew)
Group	APD	SE	PDI	SE
Fictibacillus spp.	9.22024	2.91367	20.6349
Serratia marcescence	1.61753	0.6282	16.666
Gibberalic Acid	1.29787	0.234384	11.111
Salicylic Acid	2.48679	0.704036	16.666
Negative Control	17.6539	5.24447	28.703
Disease severity (Stripe Rust )
Group	APD	SE	PDI	SE
Fictibacillus spp.	4.39659	0.839588	45.7143
Serratia marcescence	1.85909	0.394582	33.3333
Gibberalic Acid	10.9748	7.061	27.7778
Salicylic Acid	10.3053	1.90204	45.2381
Negative Control	37.247	4.62672	53.0612
