# Supplementary material for: Leveraging Cell‐Free Supernatants of Phyllospheric Bacteria to Combat Wheat Pathogens and Boost Growth
Source: Plant Environ Interact. 2025 Jul 2;6(4):e70063. doi: 10.1002/pei3.70063 (PMC12222621; doi:10.1002/pei3.70063)
Supplement: Supplementary file 2 — Data S2. [file PEI3-6-e70063-s004.xlsx]

## Sheet: Average 
Plant height (cm)
DPI	GA3	SE	FHAN 2.8	SE	SA	SE	FHAP 2.6	SE	NC	SE
1	11.6586	0.505808	7.112	1.20928	14.5796	1.41786	12.7508	1.52907	9.2456	1.11181
4	14.5796	1.15544	8.1788	1.19305	15.0622	1.12199	14.9606	1.73037	11.4808	1.13895
8	17.6276	1.35424	10.2108	1.18097	17.5006	1.06925	17.4498	1.62553	14.1224	1.19389																		Multiple Comparisons								Multiple Comparisons
12	20.4978	1.39176	11.7094	1.16487	19.9136	1.24906	19.9898	1.68316	16.4846	1.34748																		Dependent Variable: Plant height								Dependent Variable: Fresh weight
16	23.114	1.42733	13.589	1.21593	22.3266	1.25778	22.098	1.72021	18.7198	1.32256																		Tukey HSD								Tukey HSD
20	26.416	1.21696	15.0114	1.27195	24.8158	1.46405	24.6126	1.6102	20.828	1.30067																		(I) ApplicationGroup		Mean Difference (I-J)	Std. Error	Sig.	95% Confidence Interval			(I) ApplicationGroup		Mean Difference (I-J)	Std. Error	Sig.	50% Confidence Interval
24	29.5402	1.00254	16.4084	1.35159	27.5082	1.51648	27.1018	1.63345	23.2918	1.31386																							Lower Bound	Upper Bound							Lower Bound	Upper Bound
28	33.3502	1.07433	17.7292	1.3343	30.8864	1.73027	29.4894	1.5162	25.4	1.30178																		serratia marcescens	fictibacillus spp.	1.14059	0.623324	0.356961	-0.563378	2.84455		serratia marcescens	fictibacillus spp.	1.74800*	0.529363	0.0104609	0.901165	2.59483
32	36.6014	1.09181	19.1008	1.42673	33.4518	1.64046	32.512	1.69714	28.067	1.27858																			Gibberellic acid	-1.55176	0.623324	0.093936	-3.25573	0.152201			Gibberellic acid	1.52933*	0.529363	0.035532	0.682498	2.37617
36	39.624	1.29183	20.0152	1.49158	36.6268	1.75764	35.2044	1.71905	30.9118	1.50414																			salicylic acid	-0.475882	0.623324	0.940945	-2.17985	1.22808			salicylic acid	.89733*	0.529363	0.440184	0.0504984	1.74417
40	43.18	1.44579	21.082	1.51787	39.2684	1.93781	37.846	1.78042	33.4518	1.43587																			Nagative Control	1.66118	0.623324	0.0601262	-0.0427894	3.36514			Nagative Control	2.03100*	0.529363	0.00171596	1.18417	2.87783
44	46.5074	1.75055	21.971	1.52647	42.0878	2.10241	40.5892	1.96522	36.1188	1.41715																		fictibacillus spp.	serratia marcescens	-1.14059	0.623324	0.356961	-2.84455	0.563378		fictibacillus spp.	serratia marcescens	-1.74800*	0.529363	0.0104609	-2.59483	-0.901165
48	50.038	1.84527	22.8854	1.5554	44.7548	2.19638	43.2562	1.77318	38.4556	1.36163																			Gibberellic acid	-2.69235*	0.623324	0.000169946	-4.39632	-0.988387			Gibberellic acid	-0.218667	0.529363	0.993835	-1.0655	0.628168
52	53.3146	1.64282	24.0284	1.55667	48.1584	2.46006	45.8216	1.88303	41.2496	1.42944																			salicylic acid	-1.61647	0.623324	0.0724716	-3.32044	0.0874953			salicylic acid	-.85067*	0.529363	0.495391	-1.6975	-0.00383169
56	57.15	1.8324	25.146	1.64087	50.9524	2.6836	49.022	1.75528	43.4594	1.43906																			Nagative Control	0.520588	0.623324	0.919647	-1.18338	2.22455			Nagative Control	0.283	0.529363	0.983615	-0.563835	1.12983
60	60.5282	1.81671	26.3144	1.66611	54.0512	2.75675	51.6128	1.53048	46.4312	1.32946																		Gibberellic acid	serratia marcescens	1.55176	0.623324	0.093936	-0.152201	3.25573		Gibberellic acid	serratia marcescens	-1.52933*	0.529363	0.035532	-2.37617	-0.682498
64	63.627	1.66052	27.4066	1.72373	57.4294	2.93867	55.5244	1.39851	50.3936	1.13099																			fictibacillus spp.	2.69235*	0.623324	0.000169946	0.988387	4.39632			fictibacillus spp.	0.218667	0.529363	0.993835	-0.628168	1.0655
Average																													salicylic acid	1.07588	0.623324	0.418417	-0.628084	2.77985			salicylic acid	-0.632	0.529363	0.754894	-1.47883	0.214835
Number of leaves																													Nagative Control	3.21294*	0.623324	3.14383e-06	1.50898	4.91691			Nagative Control	0.501667	0.529363	0.877645	-0.345168	1.3485
DPI	GA3	SE	FHAN 2.8	SE	SA	SE	FHAP 2.6	SE	NC	SE			GA3	FHAN 2.8	SA	FHAP 2.6	NC											salicylic acid	serratia marcescens	0.475882	0.623324	0.940945	-1.22808	2.17985		salicylic acid	serratia marcescens	-.89733*	0.529363	0.440184	-1.74417	-0.0504984
Day 1	5.5	0.166667	3.7	0.3	4.8	0.290593	4.8	0.359011	4.1	0.233333			4.91176	3.88235	4.74118	4.61765	4.15294												fictibacillus spp.	1.61647	0.623324	0.0724716	-0.0874953	3.32044			fictibacillus spp.	.85067*	0.529363	0.495391	0.00383169	1.6975
Day 4	5.6	0.163299	3.8	0.249444	5	0.365148	4.6	0.163299	4.2	0.249444																			Gibberellic acid	-1.07588	0.623324	0.418417	-2.77985	0.628084			Gibberellic acid	0.632	0.529363	0.754894	-0.214835	1.47883
Day 8	5.4	0.163299	3.7	0.3	4.6	0.221108	4.6	0.221108	3.8	0.290593																			Nagative Control	2.13706*	0.623324	0.00572987	0.433093	3.84102			Nagative Control	1.13367*	0.529363	0.208364	0.286832	1.9805
Day 12	5.5	0.166667	3.9	0.233333	4.5	0.166667	5.1	0.179505	4.2	0.2																		Nagative Control	serratia marcescens	-1.66118	0.623324	0.0501262	-3.36514	0.0427894		Nagative Control	serratia marcescens	-2.03100*	0.529363	0.00171596	-2.87783	-1.18417
Day 16	4.7	0.213437	3.9	0.233333	4.6	0.221108	4.2	0.290593	4.2	0.2																			fictibacillus spp.	-0.520588	0.623324	0.919647	-2.22455	1.18338			fictibacillus spp.	-0.283	0.529363	0.983615	-1.12983	0.563835
Day 20	4.9	0.233333	4	0.298142	4.6	0.221108	4.4	0.163299	4.3	0.213437																			Gibberellic acid	-3.21294*	0.623324	3.14383e-06	-4.91691	-1.50898			Gibberellic acid	-0.501667	0.529363	0.877645	-1.3485	0.345168
Day 24	5	0.210819	3.8	0.326599	4.7	0.213437	4.3	0.152753	4.2	0.249444																			salicylic acid	-2.13706*	0.623324	0.00572987	-3.84102	-0.433093			salicylic acid	-1.13367*	0.529363	0.208364	-1.9805	-0.286832
Day 28	4.8	0.2	3.8	0.2	5	0.210819	4.4	0.163299	4.2	0.249444																		*. The mean difference is significant at the 0.05 level.								*. The mean difference is significant at the 0.05 level.
Day 32	5.1	0.233333	3.9	0.179505	5.2	0.2	4.5	0.166667	4.5	0.307318
Day 36	4.8	0.2	3.9	0.276887	4.8	0.2	4.5	0.166667	4.1	0.276887
Day 40	4.7	0.152753	3.6	0.266667	4.7	0.152753	4.6	0.221108	4	0.298142																		Multiple Comparisons								Multiple Comparisons
Day 44	4.5	0.268742	3.5	0.166667	4.6	0.266667	4.6	0.221108	3.7	0.260342																		Dependent Variable: Number of leaves								Dependent Variable: Dry weight
Day 48	4.5	0.268742	3.6	0.221108	4.7	0.3	4.8	0.133333	3.7	0.260342																		Tukey HSD								Tukey HSD
Day 52	4.7	0.152753	4.2	0.2	4.8	0.2	4.9	0.233333	4.4	0.221108																		(I) ApplicationGroup		Mean Difference (I-J)	Std. Error	Sig.	95% Confidence Interval			(I) ApplicationGroup		Mean Difference (I-J)	Std. Error	Sig.	50% Confidence Interval
Day 56	4.6	0.163299	4.1	0.276887	4.6	0.163299	4.8	0.249444	4.2	0.290593																							Lower Bound	Upper Bound							Lower Bound	Upper Bound
Day 60	4.6	0.163299	4.1	0.179505	4.7	0.213437	4.7	0.152753	4.4	0.221108																		serratia marcescens	fictibacillus spp.	0.135294	0.0756368	0.380791	-0.0714725	0.342061		serratia marcescens	fictibacillus spp.	1.70567*	0.550969	0.0196593	0.824268	2.58707
Day 64	4.6	0.221108	4.5	0.223607	4.7	0.213437	4.7	0.152753	4.4	0.221108																			Gibberellic acid	-.294*	0.0756368	0.00102831	-0.500884	-0.087351			Gibberellic acid	1.70300*	0.550969	0.0199429	0.821601	2.5844
Average	4.91176		3.88235		4.74118		4.61765		4.15294																				salicylic acid	-0.123529	0.0756368	0.476487	-0.330296	0.0832372			salicylic acid	1.01700*	0.550969	0.351541	0.135601	1.8984
Number of spikes																													Nagative Control	.465*	0.0756368	1.23754e-08	0.257939	0.671473			Nagative Control	2.30267*	0.550969	0.000477772	1.42127	3.18407
DPI	GA3	SE	FHAN (2.8)	SE	SA	SE	FHAP(2.6)	SE	NC	SE																		fictibacillus spp.	serratia marcescens	-0.135294	0.0756368	0.380791	-0.342061	0.0714725		fictibacillus spp.	serratia marcescens	-1.70567*	0.550969	0.0196593	-2.58707	-0.824268
Day 60	2	0.258199	2.3	0.3	2.8	0.2	5.1	0.233333	1.8	0.249444		GA3	FHAN 2.8	SA	FHAP 2.6	NC													Gibberellic acid	-.429*	0.0756368	1.87572e-07	-0.636178	-0.222645			Gibberellic acid	-0.00266667	0.550969	1	-0.884066	0.878732
Day 66	2.4	0.163299	2.8	0.249444	6.3	0.260342	4.8	0.290593	2	0.213437		2.2667	2.6	4.2333	5.333	1.9333													salicylic acid	-.259*	0.0756368	0.00586275	-0.46559	-0.0520569			salicylic acid	-0.688667	0.550969	0.722068	-1.57007	0.192732
Day 72	2.4	0.163299	2.7	0.3	3.6	0.266667	6.1	0.233333	2	0.2																			Nagative Control	.329*	0.0756368	0.000145137	0.122645	0.536178			Nagative Control	0.597	0.550969	0.814763	-0.284399	1.4784
Average	2.26667	0.194933	2.6	0.283148	4.23333	0.242336	5.33333	0.25242	1.93333	0.22096																		Gibberellic acid	serratia marcescens	.294*	0.0756368	0.00102831	0.087351	0.500884		Gibberellic acid	serratia marcescens	-1.70300*	0.550969	0.0199429	-2.5844	-0.821601
																													fictibacillus spp.	.429*	0.0756368	1.87572e-07	0.222645	0.636178			fictibacillus spp.	0.00266667	0.550969	1	-0.878732	0.884066
Fresh weight (g)																													salicylic acid	0.170588	0.0756368	0.160693	-0.0361784	0.377355			salicylic acid	-0.686	0.550969	0.724958	-1.5674	0.195399
DAH	GA3	SE	FHAN (2.8)	SE	SA	SE	FHAP (2.6)	SE	NC	SE																			Nagative Control	.759*	0.0756368	5.84643e-13	0.552057	0.96559			Nagative Control	0.599667	0.550969	0.812289	-0.281732	1.48107
Day 1	4.394	0.671486	4.871	0.607475	5.035	0.538614	6.084	1.05818	3.749	0.514754																		salicylic acid	serratia marcescens	0.123529	0.0756368	0.476487	-0.0832372	0.330296		salicylic acid	serratia marcescens	-1.01700*	0.550969	0.351541	-1.8984	-0.135601
Number of grains																													fictibacillus spp.	.259*	0.0756368	0.00586275	0.0520569	0.46559			fictibacillus spp.	0.688667	0.550969	0.722068	-0.192732	1.57007
DAH	GA3	SE	FHAN (2.8)	SE	SA	SE	FHAP (2.6)	SE	NC	SE																			Gibberellic acid	-0.170588	0.0756368	0.160693	-0.377355	0.0361784			Gibberellic acid	0.686	0.550969	0.724958	-0.195399	1.5674
Day 9	58	0.650641	75	2.10423	155.4	11.0727	268.8	28.4655	33.8	1.8																			Nagative Control	.588*	0.0756368	7.99583e-13	0.381469	0.795002			Nagative Control	1.28567*	0.550969	0.140341	0.404268	2.16707
Dry weight (g)																												Nagative Control	serratia marcescens	-.465*	0.0756368	1.23754e-08	-0.671473	-0.257939		Nagative Control	serratia marcescens	-2.30267*	0.550969	0.000477772	-3.18407	-1.42127
DAH	GA3	SE	FHAN (2.8)	SE	SA	SE	FHAP (2.6)	SE	NC	SE																			fictibacillus spp.	-.329*	0.0756368	0.000145137	-0.536178	-0.122645			fictibacillus spp.	-0.597	0.550969	0.814763	-1.4784	0.284399
Day 1	3.682	0.662211	3.263	0.543137	3.965	0.49614	4.727	0.969209	1.419	0.404435																			Gibberellic acid	-.759*	0.0756368	5.84643e-13	-0.96559	-0.552057			Gibberellic acid	-0.599667	0.550969	0.812289	-1.48107	0.281732
																													salicylic acid	-.588*	0.0756368	7.99583e-13	-0.795002	-0.381469			salicylic acid	-1.28567*	0.550969	0.140341	-2.16707	-0.404268
																												*. The mean difference is significant at the 0.05 level.								*. The mean difference is significant at the 0.05 level.
																													Multiple Comparisons										Multiple Comparisons
																													Dependent Variable: Number of Spikes										Dependent Variable: Number of Grains
																													Tukey HSD										Tukey HSD
																													(I) ApplicationGroup		Mean Difference (I-J)	Std. Error	Sig.	95% Confidence Interval					(I) ApplicationGroup		Mean Difference (I-J)	Std. Error	Sig.	95% Confidence Interval
																																		Lower Bound	Upper Bound									Lower Bound	Upper Bound
																													serratia marcescens	fictibacillus spp.	1.033*	0.195544	4.47791e-06	0.493161	1.57351				serratia marcescens	fictibacillus spp.	228.600*	11.0153	5.0826e-13	198.171	259.029
																														Gibberellic acid	1.400*	0.195544	3.74274e-10	0.859827	1.94017					Gibberellic acid	263.333*	11.0153	5.0826e-13	232.905	293.762
																														salicylic acid	0.433333	0.195544	0.179648	-0.106839	0.973506					salicylic acid	114.333*	11.0153	5.0826e-13	83.9047	144.762
																														Nagative Control	1.367*	0.195544	9.32107e-10	0.826494	1.90684					Nagative Control	245.033*	11.0153	5.0826e-13	214.605	275.462
																													fictibacillus spp.	serratia marcescens	-1.033*	0.195544	4.47791e-06	-1.57351	-0.493161				fictibacillus spp.	serratia marcescens	-228.600*	11.0153	5.0826e-13	-259.029	-198.171
																														Gibberellic acid	0.366667	0.195544	0.335408	-0.173506	0.906839					Gibberellic acid	34.733*	11.0153	0.0165576	4.3047	65.162
																														salicylic acid	-.600*	0.195544	0.0213136	-1.14017	-0.0598275					salicylic acid	-114.267*	11.0153	5.0826e-13	-144.695	-83.838
																														Nagative Control	0.333333	0.195544	0.434342	-0.206839	0.873506					Nagative Control	16.4333	11.0153	0.569422	-13.9953	46.862
																													Gibberellic acid	serratia marcescens	-1.400*	0.195544	3.74274e-10	-1.94017	-0.859827				Gibberellic acid	serratia marcescens	-263.333*	11.0153	5.0826e-13	-293.762	-232.905
																														fictibacillus spp.	-0.366667	0.195544	0.335408	-0.906839	0.173506					fictibacillus spp.	-34.733*	11.0153	0.0165576	-65.162	-4.3047
																														salicylic acid	-.967*	0.195544	2.0515e-05	-1.50684	-0.426494					salicylic acid	-149.000*	11.0153	5.0826e-13	-179.429	-118.571
																														Nagative Control	-0.0333333	0.195544	0.999809	-0.573506	0.506839					Nagative Control	-18.3	11.0153	0.461117	-48.7286	12.1286
																													salicylic acid	serratia marcescens	-0.433333	0.195544	0.179648	-0.973506	0.106839				salicylic acid	serratia marcescens	-114.333*	11.0153	5.0826e-13	-144.762	-83.9047
																														fictibacillus spp.	.600*	0.195544	0.0213136	0.0598275	1.14017					fictibacillus spp.	114.267*	11.0153	5.0826e-13	83.838	144.695
																														Gibberellic acid	.967*	0.195544	2.0515e-05	0.426494	1.50684					Gibberellic acid	149.000*	11.0153	5.0826e-13	118.571	179.429
																														Nagative Control	.933*	0.195544	4.27876e-05	0.393161	1.47351					Nagative Control	130.700*	11.0153	5.0826e-13	100.271	161.129
																													Nagative Control	serratia marcescens	-1.367*	0.195544	9.32107e-10	-1.90684	-0.826494				Nagative Control	serratia marcescens	-245.033*	11.0153	5.0826e-13	-275.462	-214.605
																														fictibacillus spp.	-0.333333	0.195544	0.434342	-0.873506	0.206839					fictibacillus spp.	-16.4333	11.0153	0.569422	-46.862	13.9953
																														Gibberellic acid	0.0333333	0.195544	0.999809	-0.506839	0.573506					Gibberellic acid	18.3	11.0153	0.461117	-12.1286	48.7286
																														salicylic acid	-.933*	0.195544	4.27876e-05	-1.47351	-0.393161					salicylic acid	-130.700*	11.0153	5.0826e-13	-161.129	-100.271
																													*. The mean difference is significant at the 0.05 level.										*. The mean difference is significant at the 0.05 level.

## Sheet: FHAP (2.6)
Number of leaves
DPI	FHAP (2.6)-2	FHAP (2.6)-3	FHAP (2.6)-5	FHAP (2.6)-6	FHAP (2.6)-1	FHAP (2.6)-4	FHAP (2.6)-7	FHAP (2.6)-8	FHAP (2.6)-9	FHAP (2.6)-10	Average	SDEV	SE
Day 1	3	4	6	5	5	3	6	5	5	6	4.8	1.13529	0.359011
Day 4	4	5	5	4	5	4	5	5	4	5	4.6	0.516398	0.163299
Day 8	4	5	5	4	4	4	5	6	4	5	4.6	0.699206	0.221108
Day 12	5	6	5	5	4	5	6	5	5	5	5.1	0.567646	0.179505
Day 16	4	6	4	5	4	5	3	4	3	4	4.2	0.918937	0.290593
Day 20	4	5	4	5	5	4	4	4	4	5	4.4	0.516398	0.163299
Day 24	4	5	4	4	5	4	4	4	4	5	4.3	0.483046	0.152753
Day 28	4	4	5	4	4	5	4	5	4	5	4.4	0.516398	0.163299
Day 32	5	4	5	5	4	5	4	5	4	4	4.5	0.527046	0.166667
Day 36	4	5	5	4	4	5	5	4	5	4	4.5	0.527046	0.166667
Day 40	4	5	6	4	5	5	4	4	5	4	4.6	0.699206	0.221108
Day 44	5	4	6	4	5	4	4	5	4	5	4.6	0.699206	0.221108
Day 48	5	5	5	5	5	4	5	5	4	5	4.8	0.421637	0.133333
Day 52	4	4	5	5	5	5	6	6	5	4	4.9	0.737865	0.233333
Day 56	4	5	5	4	4	5	6	6	5	4	4.8	0.788811	0.249444
Day 60	5	5	5	5	4	4	5	5	5	4	4.7	0.483046	0.152753
Day 64	5	5	4	5	5	4	5	5	4	5	4.7	0.483046	0.152753
Height of plants/cm
DPI	FHAN (2.6)- 2	FHAN (2.6)-3	FHAN (2.6)-5	FHAN (2.6)-6	FHAN (2.6)-1	FHAN (2.6)-4	FHAN (2.6)-7	FHAN (2.6)-8	FHAN (2.6)-9	FHAN (2.6)-10	Average	SDEV	SE
Day 1	6.35	9.906	13.462	21.59	12.7	8.636	12.192	8.128	18.542	16.002	12.7508	4.83535	1.52907
Day 4	8.128	10.16	14.986	25.908	14.986	10.414	14.224	11.43	20.574	18.796	14.9606	5.47192	1.73037
Day 8	9.906	13.716	16.002	27.686	16.002	16.51	15.748	14.986	23.876	20.066	17.4498	5.14039	1.62553
Day 12	11.43	16.51	19.812	30.48	20.066	19.304	19.812	15.494	26.162	20.828	19.9898	5.32263	1.68316
Day 16	14.224	18.288	20.828	32.512	22.098	21.082	20.828	18.288	29.972	22.86	22.098	5.43979	1.72021
Day 20	15.748	21.336	24.638	34.29	24.13	23.876	23.876	22.352	31.242	24.638	24.6126	5.09191	1.6102
Day 24	19.304	24.892	26.67	37.592	25.654	26.924	25.908	23.622	34.036	26.416	27.1018	5.16543	1.63345
Day 28	21.336	26.67	30.48	38.354	30.226	29.21	27.686	26.67	35.814	28.448	29.4894	4.79463	1.5162
Day 32	24.892	28.956	34.544	42.672	33.274	32.004	28.956	28.448	39.624	31.75	32.512	5.36682	1.69714
Day 36	26.162	32.004	37.846	45.72	36.322	34.544	32.004	31.75	40.894	34.798	35.2044	5.4361	1.71905
Day 40	29.972	34.798	40.894	48.768	38.1	36.068	34.036	34.798	45.212	35.814	37.846	5.63017	1.78042
Day 44	31.75	36.322	45.212	52.832	41.656	38.354	37.338	35.56	46.736	40.132	40.5892	6.21456	1.96522
Day 48	34.798	40.386	47.244	54.356	43.688	41.402	39.37	39.878	49.022	42.418	43.2562	5.60727	1.77318
Day 52	37.592	43.18	49.276	57.15	46.736	44.45	41.148	41.402	53.34	43.942	45.8216	5.95466	1.88303
Day 56	43.18	46.99	51.816	60.706	50.292	48.006	43.18	43.688	54.356	48.006	49.022	5.55067	1.75528
Day 60	47.498	50.546	54.61	62.23	52.07	49.53	46.482	48.006	56.134	49.022	51.6128	4.83979	1.53048
Day 64	50.292	55.88	57.404	65.024	54.102	57.658	50.292	52.578	58.42	53.594	55.5244	4.42249	1.39851
Number of spikes
DPI	FHAN (2.6)- 2	FHAN (2.6)-3	FHAN (2.6)-5	FHAN (2.6)-6	FHAN (2.6)-1	FHAN (2.6)-4	FHAN (2.6)-7	FHAN (2.6)-8	FHAN (2.6)-9	FHAN (2.6)-10	Average	SDEV	SE
Day 60	3	4	3	2	3	3	3	4	2	4	3.1	0.737865	0.233333
Day 66	3	4	4	2	4	5	4	4	3	5	3.8	0.918937	0.290593
Day 74	4	4	4	3	4	5	4	5	3	5	4.1	0.737865	0.233333
Fresh Weight (g)
DAH	FHAN(2.6) - 2	FHAN(2.6)-3	FHAN(2.6)-5	FHAN(2.6)-6	FHAN(2.6)-1	FHAN(2.6)-4	FHAN(2.6)-7	FHAN(2.6)-8	FHAN(2.6)-9	FHAN(2.6)-10	Average	SDEV	SE
Day 1	2.24	2.02	3.98	6.61	8.54	10.7	11.08	7.6	3.09	4.98	6.084	3.34625	1.05818
Dry Weight (g)
DAH	FHAN(2.6) - 2	FHAN(2.6)-3	FHAN(2.6)-5	FHAN(2.6)-6	FHAN(2.6)-1	FHAN(2.6)-4	FHAN(2.6)-7	FHAN(2.6)-8	FHAN(2.6)-9	FHAN(2.6)-10	Average	SDEV	SE
Day 9	1.56	1.23	2.34	5.01	7.33	9.12	9.89	5.99	1.79	3.01	4.727	3.06491	0.969209
Number of grains
DAH	FHAN(2.6) - 2	FHAN(2.6)-3	FHAN(2.6)-5	FHAN(2.6)-6	FHAN(2.6)-1	FHAN(2.6)-4	FHAN(2.6)-7	FHAN(2.6)-8	FHAN(2.6)-9	FHAN(2.6)-10	Average	SDEV	SE
Day 1	129	278	465	300	189	301	278	250	198	300	268.8	90.0158	28.4655

## Sheet: FHAN (2.8) 
Number of leaves
DPI	FHAN (2.8)-2	FHAN (2.8)-3	FHAN (2.8)-5	FHAN (2.8)-6	FHAN (2.8)-1	FHAN (2.8)-4	FHAN (2.8)-7	FHAN (2.8)-8	FHAN (2.8)-9	FHAN (2.8)-10	Average	SDEV	SE
Day 1	4	5	4	4	3	4	3	5	3	2	3.7	0.948683	0.3
Day 4	4	5	4	4	3	4	3	5	3	3	3.8	0.788811	0.249444
Day 8	4	4	5	3	3	4	2	5	4	3	3.7	0.948683	0.3
Day 12	3	5	4	4	4	5	3	4	3	4	3.9	0.737865	0.233333
Day 16	3	5	4	4	4	5	3	4	3	4	3.9	0.737865	0.233333
Day 20	2	4	3	5	5	4	4	4	4	5	4	0.942809	0.298142
Day 24	2	3	3	5	5	4	4	3	4	5	3.8	1.0328	0.326599
Day 28	3	3	4	4	4	4	4	3	4	5	3.8	0.632456	0.2
Day 32	4	3	4	5	4	3	4	4	4	4	3.9	0.567646	0.179505
Day 36	4	2	4	4	4	3	5	4	5	4	3.9	0.875595	0.276887
Day 40	4	2	3	4	3	3	4	4	5	4	3.6	0.843274	0.266667
Day 44	4	3	3	4	3	4	4	3	4	3	3.5	0.527046	0.166667
Day 48	3	3	4	5	4	4	3	3	4	3	3.6	0.699206	0.221108
Day 52	4	4	4	5	4	5	3	4	5	4	4.2	0.632456	0.2
Day 56	4	4	5	4	4	5	2	4	5	4	4.1	0.875595	0.276887
Day 60	5	4	4	4	4	4	3	4	5	4	4.1	0.567646	0.179505
Day 64	4	5	5	5	5	4	3	5	4	5	4.5	0.707107	0.223607
Height of plants/cm
FHAN (2.8)-2	FHAN (2.8)-3	FHAN (2.8)-5	FHAN (2.8)-6	FHAN (2.8)-1	FHAN (2.8)-4	FHAN (2.8)-7	FHAN (2.8)-8	FHAN (2.8)-9	FHAN (2.8)-10	Average	SDEV	SE
1.27	2.794	5.08	9.398	10.16	7.112	12.7	11.684	4.318	6.604	7.112	3.82409	1.20928
2.032	4.572	6.604	10.922	10.668	7.874	13.716	12.7	5.08	7.62	8.1788	3.77275	1.19305
4.572	5.842	8.128	12.7	12.446	9.906	15.748	14.986	7.874	9.906	10.2108	3.73456	1.18097
5.334	7.62	9.906	14.224	13.208	11.938	17.78	15.494	10.922	10.668	11.7094	3.68363	1.16487
6.604	9.652	11.176	15.24	15.494	13.208	19.812	17.78	13.208	13.716	13.589	3.84512	1.21593
7.366	10.668	12.446	16.51	17.272	14.732	20.574	19.812	15.24	15.494	15.0114	4.02225	1.27195
7.874	12.446	13.462	17.526	18.034	15.24	22.606	20.32	19.05	17.526	16.4084	4.27412	1.35159
9.398	13.462	14.986	18.542	20.066	16.51	23.368	21.844	20.574	18.542	17.7292	4.21943	1.3343
10.16	14.986	16.002	20.066	21.082	17.526	25.4	23.368	22.352	20.066	19.1008	4.51171	1.42673
10.668	15.494	17.272	20.828	22.352	18.034	26.162	25.146	23.114	21.082	20.0152	4.71678	1.49158
11.684	16.51	17.78	21.844	23.368	19.05	27.178	25.908	24.892	22.606	21.082	4.79994	1.51787
12.446	17.526	18.542	22.606	24.13	20.066	27.686	27.432	25.654	23.622	21.971	4.82711	1.52647
13.208	18.288	19.558	23.368	25.146	20.574	28.448	27.94	27.432	24.892	22.8854	4.91862	1.5554
14.478	19.304	20.32	24.892	26.162	22.098	29.972	28.956	28.448	25.654	24.0284	4.92262	1.55667
14.986	20.066	21.336	25.908	27.686	22.86	30.48	30.226	30.226	27.686	25.146	5.1889	1.64087
15.748	21.082	22.606	27.432	28.702	24.384	31.496	31.242	31.75	28.702	26.3144	5.26869	1.66611
16.51	22.098	23.368	27.94	29.972	25.654	32.512	33.02	32.766	30.226	27.4066	5.45092	1.72373
Number of spikes
DPI	FHAN (2.8)-2	FHAN (2.8)-3	FHAN (2.8)-5	FHAN (2.8)-6	FHAN (2.8)-1	FHAN (2.8)-4	FHAN (2.8)-7	FHAN (2.8)-8	FHAN (2.8)-9	FHAN (2.8)-10	Average	SDEV	SE
Day 60	2	2	3	2	1	3	2	1	3	4	2.3	0.948683	0.3
Day 66	4	5	4	4	3	4	3	5	3	3	3.8	0.788811	0.249444
Day 74	4	4	5	3	3	4	2	5	4	3	3.7	0.948683	0.3
Fresh Weight (g)
DAH	FHAN (2.8)-2	FHAN (2.8)-3	FHAN (2.8)-5	FHAN (2.8)-6	FHAN (2.8)-1	FHAN (2.8)-4	FHAN (2.8)-7	FHAN (2.8)-8	FHAN (2.8)-9	FHAN (2.8)-10	Average	SDEV	SE
Day 1	3.18	3.96	4.93	2.57	6.82	2.85	3.5	6.2	6.9	7.8	4.871	1.921	0.607475
Dry Weight (g)
DAH	FHAN (2.8)-2	FHAN (2.8)-3	FHAN (2.8)-5	FHAN (2.8)-6	FHAN (2.8)-1	FHAN (2.8)-4	FHAN (2.8)-7	FHAN (2.8)-8	FHAN (2.8)-9	FHAN (2.8)-10	Average	SDEV	SE
Day 9	2.08	2.34	2.9	1.23	4.87	1.12	1.98	4.98	5.01	6.12	3.263	1.71755	0.543137
Number of grains
DAH	FHAN (2.8)-2	FHAN (2.8)-3	FHAN (2.8)-5	FHAN (2.8)-6	FHAN (2.8)-1	FHAN (2.8)-4	FHAN (2.8)-7	FHAN (2.8)-8	FHAN (2.8)-9	FHAN (2.8)-10	Average	SDEV	SE
Day 1	29	35	20	19	32	41	34	28	27	30	29.5	6.65415	2.10423

## Sheet: Nagetive control
Number of leaves
DPI	NC-2	NC-3	NC-5	NC-6	NC-1	NC-4	NC-7	NC-8	NC-9	NC-10	Average	SDEV	SE
Day 1	4	5	4	4	3	4	3	5	5	4	4.1	0.737865	0.233333
Day 4	5	5	4	4	3	5	3	5	4	4	4.2	0.788811	0.249444
Day 8	4	4	5	3	4	4	2	5	4	3	3.8	0.918937	0.290593
Day 12	5	5	4	4	4	5	3	4	4	4	4.2	0.632456	0.2
Day 16	4	5	4	4	4	5	3	4	5	4	4.2	0.632456	0.2
Day 20	4	4	4	5	5	4	3	4	5	5	4.3	0.674949	0.213437
Day 24	4	3	4	5	5	4	3	5	4	5	4.2	0.788811	0.249444
Day 28	4	3	5	4	4	5	3	5	4	5	4.2	0.788811	0.249444
Day 32	5	3	6	5	4	5	3	5	5	4	4.5	0.971825	0.307318
Day 36	4	4	5	4	4	5	2	4	5	4	4.1	0.875595	0.276887
Day 40	4	4	5	4	3	5	2	4	5	4	4	0.942809	0.298142
Day 44	3	5	4	5	3	4	3	3	4	3	3.7	0.823273	0.260342
Day 48	3	5	4	5	3	4	3	3	4	3	3.7	0.823273	0.260342
Day 52	4	4	5	5	4	5	3	5	5	4	4.4	0.699206	0.221108
Day 56	4	4	5	4	4	5	2	5	5	4	4.2	0.918937	0.290593
Day 60	5	5	4	5	4	5	3	4	5	4	4.4	0.699206	0.221108
Day 64	4	4	5	5	5	4	3	5	4	5	4.4	0.699206	0.221108
Height of pltans/cm
DPI	NC- 2	NC-3	NC-5	NC-6	NC-1	NC-4	NC-7	NC-8	NC-9	NC-10	Average	SDEV	SE
Day 1	3.048	5.842	8.128	10.16	11.684	9.144	14.732	13.208	6.604	9.906	9.2456	3.51586	1.11181
Day 4	5.842	7.874	10.414	10.922	13.208	11.176	16.256	16.256	8.128	14.732	11.4808	3.60167	1.13895
Day 8	7.112	10.922	13.462	12.7	15.494	14.224	18.542	18.542	11.684	18.542	14.1224	3.77541	1.19389
Day 12	8.636	14.224	16.002	14.224	17.272	16.002	22.098	21.844	13.462	21.082	16.4846	4.2611	1.34748
Day 16	10.668	16.002	20.066	15.24	18.542	18.542	23.876	23.368	17.526	23.368	18.7198	4.18231	1.32256
Day 20	13.462	19.812	21.082	16.51	20.574	21.082	25.908	25.146	18.542	26.162	20.828	4.11309	1.30067
Day 24	17.272	21.082	23.368	18.542	22.606	24.13	29.464	26.162	20.828	29.464	23.2918	4.1548	1.31386
Day 28	19.558	23.114	25.908	20.828	23.114	25.908	31.75	28.956	23.876	30.988	25.4	4.11658	1.30178
Day 32	21.336	26.162	28.702	24.384	24.892	29.464	34.29	30.988	27.432	33.02	28.067	4.04322	1.27858
Day 36	23.876	29.21	31.496	26.162	26.416	32.512	37.846	34.29	29.718	37.592	30.9118	4.7565	1.50414
Day 40	25.908	32.004	34.544	29.21	29.718	34.544	39.624	35.814	32.766	40.386	33.4518	4.54061	1.43587
Day 44	29.718	34.29	37.338	31.496	31.75	37.592	41.148	40.386	34.544	42.926	36.1188	4.48142	1.41715
Day 48	31.242	36.068	38.608	34.798	35.306	39.878	44.958	42.164	37.846	43.688	38.4556	4.30586	1.36163
Day 52	34.29	38.354	42.418	37.592	37.084	43.18	47.498	44.196	40.132	47.752	41.2496	4.52028	1.42944
Day 56	37.592	42.418	43.688	38.862	38.608	45.466	50.546	46.228	41.402	49.784	43.4594	4.55071	1.43906
Day 60	39.878	45.212	47.498	42.672	42.672	46.99	53.34	49.022	45.212	51.816	46.4312	4.20411	1.32946
Day 64	46.228	49.53	50.8	43.942	51.562	50.038	55.626	52.832	48.768	54.61	50.3936	3.5765	1.13099
Number of spikes
DPI	NC- 2	NC-3	NC-5	NC-6	NC-1	NC-4	NC-7	NC-8	NC-9	NC-10	Average	SDEV	SE
Day 60	1	2	1	2	3	2	1	1	2	3	1.8	0.788811	0.249444
Day 66	2	2	2	3	3	3	2	1	2	3	2.3	0.674949	0.213437
Day 74	2	3	2	3	3	3	2	3	3	4	2.8	0.632456	0.2
Fresh Weight (g)
DAH	NC-2	NC-3	NC-5	NC-6	NC-1	NC-4	NC-7	NC-8	NC-9	NC-10	Average	SDEV	SE
Day 1	3.19	5.94	3.47	1.58	2.16	3.04	4.89	5.76	5.4	2.06	3.749	1.6278	0.514754
Dry Weight (g)
DAH	NC-2	NC-3	NC-5	NC-6	NC-1	NC-4	NC-7	NC-8	NC-9	NC-10	Average	SDEV	SE
Day 9	2.34	4.56	2.12	0.56	1.67	2.1	3.45	4.23	4.01	1.34	13.219	1.27894	0.404435
Number of grains
DAH	NC-2	NC-3	NC-5	NC-6	NC-1	NC-4	NC-7	NC-8	NC-9	NC-10	Average	SDEV	SE
Day 1	22	30	27	24	35	20	19	16	20	25	23.8	5.6921	1.8

## Sheet: SA
Number of leaves
DPI	SA-2	SA-3	SA-5	SA-6	SA-1	SA-4	SA-7	SA-8	SA-9	SA-10	Average	SDEV	SE
Day 1	5	5	4	4	4	4	5	5	5	7	4.8	0.918937	0.290593
Day 4	5	5	4	4	5	5	5	5	4	8	5	1.1547	0.365148
Day 8	5	4	5	5	4	4	4	5	4	6	4.6	0.699206	0.221108
Day 12	5	5	4	4	5	5	4	4	4	5	4.5	0.527046	0.166667
Day 16	4	6	4	4	4	5	5	4	5	5	4.6	0.699206	0.221108
Day 20	4	6	4	5	5	4	4	4	5	5	4.6	0.699206	0.221108
Day 24	4	6	4	5	5	4	5	5	4	5	4.7	0.674949	0.213437
Day 28	4	5	5	6	5	5	5	5	4	6	5	0.666667	0.210819
Day 32	5	6	6	5	5	5	4	5	5	6	5.2	0.632456	0.2
Day 36	4	4	5	4	6	5	5	5	5	5	4.8	0.632456	0.2
Day 40	4	4	5	4	5	5	5	5	5	5	4.7	0.483046	0.152753
Day 44	5	5	6	5	5	4	4	3	4	5	4.6	0.843274	0.266667
Day 48	5	5	6	5	5	4	4	3	4	6	4.7	0.948683	0.3
Day 52	4	4	5	5	4	5	5	5	5	6	4.8	0.632456	0.2
Day 56	4	4	5	4	4	5	5	5	5	5	4.6	0.516398	0.163299
Day 60	5	5	4	5	5	4	4	4	5	6	4.7	0.674949	0.213437
Day 64	4	5	6	5	4	5	4	5	4	5	4.7	0.674949	0.213437
Height of plants/cm
DPI	SA - 2	SA-3	SA-5	SA-6	SA-1	SA-4	SA-7	SA-8	SA-9	SA-10	Average	SDEV	SE
Day 1	12.7	12.954	21.336	21.59	13.208	14.224	7.366	10.668	13.97	17.78	14.5796	4.48366	1.41786
Day 4	13.97	15.24	24.13	14.732	16.002	13.208	13.716	12.7	16.002	10.922	15.0622	3.54803	1.12199
Day 8	15.748	18.542	26.162	16.002	18.034	16.51	15.748	14.986	18.796	14.478	17.5006	3.38126	1.06925
Day 12	18.796	21.59	29.464	18.034	20.066	17.78	17.78	15.494	22.606	17.526	19.9136	3.94986	1.24906
Day 16	20.574	24.638	31.496	21.844	22.098	19.304	19.812	17.78	25.4	20.32	22.3266	3.97744	1.25778
Day 20	24.384	26.67	35.306	23.622	24.13	21.336	20.574	19.812	29.21	23.114	24.8158	4.62973	1.46405
Day 24	27.94	28.448	38.1	26.67	25.654	22.86	22.606	23.622	32.766	26.416	27.5082	4.79553	1.51648
Day 28	32.258	32.512	42.672	29.972	30.226	27.178	23.368	25.654	35.814	29.21	30.8864	5.47159	1.73027
Day 32	33.528	34.036	43.688	33.02	33.274	29.464	25.4	29.718	39.878	32.512	33.4518	5.18759	1.64046
Day 36	37.338	38.1	46.99	37.338	38.1	32.766	26.162	32.512	41.402	35.56	36.6268	5.55816	1.75764
Day 40	38.1	41.402	49.784	39.116	41.656	35.56	27.178	35.56	45.72	38.608	39.2684	6.1279	1.93781
Day 44	42.926	45.466	51.816	42.418	43.688	38.354	27.686	38.354	49.276	40.894	42.0878	6.64841	2.10241
Day 48	44.45	49.53	53.34	45.72	48.006	41.402	28.448	41.91	51.054	43.688	44.7548	6.94556	2.19638
Day 52	47.498	53.34	57.912	49.53	50.8	44.45	29.972	45.466	55.88	46.736	48.1584	7.77939	2.46006
Day 56	49.022	57.658	59.436	50.8	55.118	48.006	30.48	48.514	59.69	50.8	50.9524	8.48629	2.6836
Day 60	53.34	60.452	61.214	56.642	57.404	50.8	31.496	52.832	61.214	55.118	54.0512	8.71762	2.75675
Day 64	57.15	63.5	64.77	59.436	60.452	57.912	32.512	56.134	64.516	57.912	57.4294	9.29288	2.93867
Number of spikes
DPI	SA - 2	SA-3	SA-5	SA-6	SA-1	SA-4	SA-7	SA-8	SA-9	SA-10	Average	SDEV	SE
Day 60	3	3	2	3	2	3	4	2	3	3	2.8	0.632456	0.2
Day 66	4	4	2	3	3	3	5	3	3	3	3.3	0.823273	0.260342
Day 74	5	4	3	4	3	3	5	3	3	3	3.6	0.843274	0.266667
Fresh Weight (g)
DAH	SA-2	SA-3	SA-5	SA-6	SA-1	SA-4	SA-7	SA-8	SA-9	SA-10	Average	SDEV	SE
Day 1	3.66	4.82	4.59	2.51	7.15	2.64	6.27	7.2	5.49	6.02	5.035	1.70325	0.538614
Dry Weight (g)
DAH	SA-2	SA-3	SA-5	SA-6	SA-1	SA-4	SA-7	SA-8	SA-9	SA-10	Average	SDEV	SE
Day 9	2.43	3.45	3.24	1.98	5.76	1.45	5.12	5.89	4.99	5.34	3.965	1.56893	0.49614
Number of grains
DAH	SA-2	SA-3	SA-5	SA-6	SA-1	SA-4	SA-7	SA-8	SA-9	SA-10	Average	SDEV	SE
Day 1	120	150	200	110	124	180	155	125	190	200	155.4	35.0149	11.0727

## Sheet: GA3
Number of leaves
DPI	GA3- 2	GA3-3	GA3-5	GA3-6	GA3-1	GA3-4	GA3-7	GA3-8	GA3-9	GA3-10	Average	SDEV	SE
Day 1	6	6	5	5	6	5	5	6	6	5	5.5	0.527046	0.166667
Day 4	6	6	5	5	6	6	6	5	6	5	5.6	0.516398	0.163299
Day 8	5	5	6	5	6	6	6	5	5	5	5.4	0.516398	0.163299
Day 12	5	5	6	5	6	6	6	5	6	5	5.5	0.527046	0.166667
Day 16	4	4	5	4	5	5	5	5	4	6	4.7	0.674949	0.213437
Day 20	4	4	5	4	5	5	5	5	6	6	4.9	0.737865	0.233333
Day 24	5	5	6	5	5	4	4	5	5	6	5	0.666667	0.210819
Day 28	5	5	6	5	5	4	4	4	5	5	4.8	0.632456	0.2
Day 32	5	4	6	5	6	5	5	4	6	5	5.1	0.737865	0.233333
Day 36	4	4	5	4	6	5	5	5	5	5	4.8	0.632456	0.2
Day 40	4	4	5	4	5	5	5	5	5	5	4.7	0.483046	0.152753
Day 44	5	5	6	5	5	4	4	3	4	4	4.5	0.849837	0.268742
Day 48	5	5	6	5	5	4	4	3	4	4	4.5	0.849837	0.268742
Day 52	4	4	5	5	4	5	5	5	5	5	4.7	0.483046	0.152753
Day 56	4	4	5	4	4	5	5	5	5	5	4.6	0.516398	0.163299
Day 60	5	5	4	5	5	4	4	4	5	5	4.6	0.516398	0.163299
Day 64	4	5	6	5	4	5	4	4	4	5	4.6	0.699206	0.221108
Height of plants/cm
DPI	GA3- 2	GA3-3	GA3-5	GA3-6	GA3-1	GA3-4	GA3-7	GA3-8	GA3-9	GA3-10	Average	SDEV	SE
Day 1	13.462	10.16	12.446	12.954	8.89	10.414	12.7	10.16	12.192	13.208	11.6586	1.59951	0.505808
Day 4	15.494	12.192	13.208	14.224	10.668	13.462	15.494	12.954	13.97	24.13	14.5796	3.65384	1.15544
Day 8	17.526	12.954	16.002	17.526	14.224	15.748	20.828	17.526	15.748	28.194	17.6276	4.28249	1.35424
Day 12	19.05	14.986	19.05	18.542	18.542	20.066	24.892	19.05	19.812	30.988	20.4978	4.40112	1.39176
Day 16	20.574	17.018	21.336	20.574	22.606	21.59	26.67	22.86	24.13	33.782	23.114	4.51361	1.42733
Day 20	24.384	25.4	23.368	22.86	24.384	25.654	30.226	24.892	27.432	35.56	26.416	3.84838	1.21696
Day 24	29.464	28.448	26.162	25.908	28.448	29.718	33.02	27.432	30.48	36.322	29.5402	3.17031	1.00254
Day 28	36.83	30.48	28.956	28.956	34.29	32.512	37.338	31.496	34.544	38.1	33.3502	3.39734	1.07433
Day 32	40.894	32.766	32.512	32.512	37.084	35.56	40.64	35.052	38.1	40.894	36.6014	3.45259	1.09181
Day 36	45.212	34.798	34.544	34.29	40.894	39.624	43.688	38.1	41.148	43.942	39.624	4.08511	1.29183
Day 40	48.514	36.322	38.1	37.592	44.958	43.688	46.99	41.148	46.736	47.752	43.18	4.572	1.44579
Day 44	54.102	38.1	41.402	38.608	49.022	46.482	50.8	45.466	51.054	50.038	46.5074	5.53574	1.75055
Day 48	57.912	40.894	44.704	42.672	51.308	50.038	55.626	48.26	55.626	53.34	50.038	5.83525	1.84527
Day 52	61.214	45.212	46.228	49.022	55.372	52.578	56.388	52.578	57.15	57.404	53.3146	5.19504	1.64282
Day 56	66.802	48.26	50.546	52.324	58.166	55.626	59.69	55.88	60.96	63.246	57.15	5.79457	1.8324
Day 60	70.104	51.054	54.61	56.642	59.69	58.42	62.738	60.452	65.532	66.04	60.5282	5.74493	1.81671
Day 64	73.406	56.642	57.15	59.944	62.738	62.484	66.04	62.23	66.548	69.088	63.627	5.25104	1.66052
Number of spikes
DPI	GA3- 2	GA3-3	GA3-5	GA3-6	GA3-1	GA3-4	GA3-7	GA3-8	GA3-9	GA3-10	Average	SDEV	SE
Day 60	2	2	3	3	2	1	1	2	1	3	2	0.816497	0.258199
Day 66	2	2	3	3	2	2	2	3	2	3	2.4	0.516398	0.163299
Day 74	2	2	3	3	2	2	2	3	2	3	2.4	0.516398	0.163299
Fresh Weight (g)
DAH	GA3- 2	GA3-3	GA3-5	GA3-6	GA3-1	GA3-4	GA3-7	GA3-8	GA3-9	GA3-10	Average	SDEV	SE
Day 1	1.92	3.2	2.85	9.34	3.77	4.98	5.01	2.88	6.01	3.98	4.394	2.12343	0.671486
Dry Weight (g)
DAH	GA3- 2	GA3-3	GA3-5	GA3-6	GA3-1	GA3-4	GA3-7	GA3-8	GA3-9	GA3-10	Average	SDEV	SE
Day 9	1.54	2.78	2.13	9.04	3.21	3.02	4.56	1.98	5.35	3.21	3.682	2.0941	0.662211
Number of grains
DAH	GA3- 2	GA3-3	GA3-5	GA3-6	GA3-1	GA3-4	GA3-7	GA3-8	GA3-9	GA3-10	Average	SDEV	SE
Day 1	5	3	8	4	6	5	7	3	7	9	5.7	2.05751	0.650641
