# Supplementary material for: Leveraging Cell‐Free Supernatants of Phyllospheric Bacteria to Combat Wheat Pathogens and Boost Growth
Source: Plant Environ Interact. 2025 Jul 2;6(4):e70063. doi: 10.1002/pei3.70063 (PMC12222621; doi:10.1002/pei3.70063)
Supplement: Supplementary file 3 — Data S3. [file PEI3-6-e70063-s001.xlsx]

## Sheet: Sheet1
Sr #	Chemical Shift	Intensity	Compound ID	Atomic ID	Compound Identity
1	7.61	3824.1	WAM	H7	methyl-quinoline-4-carboxamide
2	7.55	2335	BAP	H4	Benzo[A]pyrene
3	7.54	1480.5	B3K	HNZ1	DIAMINOHEPTANOIC ACID
4	7.52	1559.9	NA	NA
5	7.51	1733.2	CHR	H27	NEOCARZINOSTATIN-CHROMOPHORE
6	7.44	653858	BO6	H17	bis-9H-carbazole
7	7.44	653858	BO6	H21	bis-9H-carbazole
8	7.44	653858	NCX	HH72	NITRO-1H-INDOLE-3-CARBOXAMIDE
9	7.44	653858	TPL	HE3	TRYPTOPHANOL
10	7.39	2869.7	WW7	H3	NAPHTHALENESULFONAMIDE
11	7.37	2172.4	DTR	HZ2	D-TRYPTOPHAN
12	7.37	2172.4	HIA	HE1	L-HISTIDINE AMIDE
13	7.37	2172.4	NFK	H9	N'-Formylkynurenine
14	7.26	4091.7	GM1	NH21	AMINOMETHYLAMIDE
15	7.26	4091.7	TPL	HD1	TRYPTOPHANOL
16	4.13	3198.3	4JF	H82	dideoxy-3-O-methyl-alpha-L-arabino-hexopyranoside
17	4.13	3198.3	ALO	HA	ALLO-THREONINE
18	4.13	3198.3	AMU	H2	N-acetyl-beta-muramic acid
19	4.13	3198.3	BLM	H37	BLEOMYCIN A2
20	4.13	3198.3	FAD	2H5*	FLAVIN-ADENINE DINUCLEOTIDE
21	4.13	3198.3	HEB	HAA2	HEME B/C
22	4.13	3198.3	P11	H222	ALANINE-DIMETHYLAMINO PROPYLAMIDE
23	4.13	3198.3	PTDINS3P	H32
24	4.13	3198.3	PTDINS3P	H33
25	4.13	3198.3	PZD	H1A	pyrrole[2,1-c][1,4]benzodiazepin-5-one
26	4	4227.7	BLM	H38	BLEOMYCIN A2
27	4	4227.7	GSH	HA32	GLUTATHIONE
28	4	4227.7	LEU_NH2	HA
29	4	4227.7	SHO	H32A	5-HYDROXYLAEVULINIC ACID
30	4	4227.7	TSA	H8	5-DICARBOXYLIC ACID
31	4	8759.7	BLM	H38	BLEOMYCIN A2
32	4	8759.7	GSH	HA32	GLUTATHIONE
33	4	8759.7	LEU_NH2	HA
34	4	8759.7	SHO	H32A	5-HYDROXYLAEVULINIC ACID
81	4	8759.7	TSA	H8	5-DICARBOXYLIC ACID
82	3.99	7948.7	2W7	H122	2-sulfanylbenzamide
83	3.99	7948.7	A2G	H4	2-acetamido-2-deoxy-alpha-D-galactopyranose
84	3.99	7948.7	BLM	H60	BLEOMYCIN A2
85	3.99	7948.7	PZD	H18A	pyrrole[2,1-c] [1,4] benzodiazepin-5-one
86	3.99	7948.7	TA3	H4'	3-DIAZABICYCLO [2.2.0] HEXAN-2-ONE
87	3.99	7948.7	XE	H2	XENON
88	3.99	19401.2	2W7	H122	2-sulfanylbenzamide
89	3.99	19401.2	A2G	H4	2-acetamido-2-deoxy-alpha-D-galactopyranose
90	3.99	19401.2	BLM	H60	BLEOMYCIN A2
91	3.99	19401.2	PZD	H18A	pyrrole[2,1-c] [1,4] benzodiazepin-5-one
92	3.99	19401.2	TA3	H4'	3-DIAZABICYCLO [2.2.0] HEXAN-2-ONE
93	3.68	1998.8	OUE	HM3	4-azanyl-5-(carboxyamino)pentanoic acid
94	3.68	1998.8	SEC	HB2	SELENOCYSTEINE
95	3.68	1998.8	TOP	1H14	TRIMETHOPRIM
96	3.68	1998.8	TOP	2H14	TRIMETHOPRIM
97	3.68	1998.8	TOP	3H14	TRIMETHOPRIM
98	3.67	29212.4	GLC	H4	alpha-D-glucopyranose
99	3.67	29212.4	QOK	Q17	1,3-dimethyl-purine-2,6-dione
100	3.61	2564.4	4JF	H172	dideoxy-3-O-methyl-alpha-L-arabino-hexopyranoside
101	3.61	2564.4	4JF	H173	dideoxy-3-O-methyl-alpha-L-arabino-hexopyranoside
102	3.61	2564.4	4JF	H174	dideoxy-3-O-methyl-alpha-L-arabino-hexopyranoside
103	3.61	2564.4	DPR	HD3	D-PROLINE
104	3.61	2564.4	NDG	H4	2-acetamido-2-deoxy-alpha-D-glucopyranose
105	3.61	2564.4	P11	H221	ALANINE-DIMETHYLAMINO PROPYLAMIDE
106	3.61	2564.4	PAR	H32	PAROMOMYCIN
107	3.6	4531.2	FOH	HD2	3,7,11-trimethyldodeca-2,6,10-trien-1-ol
108	3.6	4531.2	FOH	HD3	3,7,11-trimethyldodeca-2,6,10-trien-1-ol
109	3.6	4531.2	GSH	HA31	GLUTATHIONE
110	3.6	4531.2	K4Z	H111	carbonylamino]propanoylamino]propyl-dimethyl-azanium
111	3.6	4531.2	K4Z	H112	carbonylamino] propanoylamino] propyl-dimethyl-azanium
112	3.6	4531.2	K4Z	H113	carbonylamino] propanoylamino] propyl-dimethyl-azanium
113	3.6	4531.2	SOD	H37B	TRIDEC-12-ENE-1-CARBOXYLIC ACI D
114	3.59	2062	BLM	1H50	BLEOMYCIN A2
115	3.59	2062	BLM	2H50	BLEOMYCIN A2
151	3.59	2062	HEC	QM5
152	3.59	2062	HEM	HAD	PROTOPORPHYRIN IX CONTAINING FE
153	3.31	2891	NA	NA
154	3.3	2294.4	F191	H72
155	3.3	2294.4	SOD	H28B	TRIDEC-12-ENE-1-CARBOXYLIC ACID
156	3.3	2294.4	TUX	H2G2	2-DEOXY-3-O-MYRISTOYL-D-GLUCITOL
157	3.19	6951.3	PFX	HB2	2-[2-(2-azanylethoxy) ethoxy] ethanoic acid
158	3.19	6951.3	PFX	HB3	2-[2-(2-azanylethoxy) ethoxy] ethanoic acid
159	2.84	15932.1	CYC	HB3	PHYCOCYANOBILIN
160	2.84	15932.1	SOD	H43A	TRIDEC-12-ENE-1-CARBOXYLIC ACID
161	2.8	1610.9	63T	H2'2	3-hydroxy-5-oxotetrahydrofuran-2-yl] methyl dihydrogen phosphate
162	2.79	3770.4	SME	HG2	METHIONINE SULFOXIDE
163	2.79	3770.4	SME	HG3	METHIONINE SULFOXIDE
164	2.79	3770.4	TPLi	H11
165	2.78	5078.2	BCX	HB2	(3R)-3-amino-4-sulfanylbutanoic acid
166	2.78	5078.2	EDA	H2''	8-PENTAAZA-AS-INDACENE-5'-MONOPHOSPHATE
167	2.78	5078.2	HNE	H3	4-HYDROXYNON-2-ENAL
168	2.78	5078.2	WW7	H161	5-CHLORO-1-NAPHTHALENESULFONAMIDE
169	2.78	5078.2	WW7	H162	5-CHLORO-1-NAPHTHALENESULFONAMIDE
170	2.76	3516.9	TUX	HZH3	2-DEOXY-3-O-MYRISTOYL-D-GLUCITOL
171	2.61	2552.4	4FU	HG12	cyclohexane-1,2-dicarboxylic acid
172	2.61	2552.4	63T	H2''	methyl dihydrogen phosphate (non-preferred name)
173	2.61	2552.4	63T	H2'1	methyl dihydrogen phosphate (non-preferred name)
174	2.61	2552.4	BLM	H5X	BLEOMYCIN A2
175	2.61	2552.4	LNF	H4A1	azanium
176	2.4	112297	L2H	HN1	27-bis(4-aminobutyl)-4,30-dimethyl-3
177	2.4	112297	L2H	HN2	27-bis(4-aminobutyl)-4,30-dimethyl-3
178	2.4	112297	L2H	HN3	27-bis(4-aminobutyl)-4,30-dimethyl-3
179	2.4	112297	PTDINS3P	H92
180	2.4	112297	PTDINS3P	H93
181	2.4	2949.7	L2H	HN1	27-bis(4-aminobutyl)-4,30-dimethyl-3
182	2.4	2949.7	L2H	HN2	27-bis(4-aminobutyl)-4,30-dimethyl-3
183	2.4	2949.7	L2H	HN3	27-bis(4-aminobutyl)-4,30-dimethyl-3
184	2.4	2949.7	PTDINS3P	H92
185	2.4	2949.7	PTDINS3P	H93
186	2.39	6041.5	BSE	HG3	BETA-3-SERINE
223	2.39	6041.5	DUR	H2''	2'-DEOXYURIDINE
224	2.38	6892.4	NLQ	HG2	N~2~-ACETYL-L-GLUTAMINE
225	2.38	6892.4	NLQ	HG3	N~2~-ACETYL-L-GLUTAMINE
226	2.38	6892.4	NO1	HB1C	3-methyl-1H-indole-2-carboxylic acid
227	2.38	6892.4	NO1	HB2C	3-methyl-1H-indole-2-carboxylic acid
228	2.38	6892.4	NO1	HB3C	3-methyl-1H-indole-2-carboxylic acid
229	2.34	1949.5	CHR	1H32	NEOCARZINOSTATIN-CHROMOPHORE
230	2.34	1949.5	MEG	HG11	2-azanyl-3-methyl-pentanedioic acid
231	2.33	2278	AFN	H31	8,9-DIHYDRO-9-HYDROXY-AFLATOXIN B1
232	2.33	2278	BAL	BT	BETA-ALANINE
233	2.33	2278	C90	HB11	2-hydroxy-1-carbonyl-propyl-4-benzamide
234	2.33	2278	C90	HB12	2-hydroxy-1-carbonyl-propyl-4-benzamide
235	2.33	2278	C90	HB21	2-hydroxy-1-carbonyl-propyl-4-benzamide
236	2.33	2278	C90	HB22	2-hydroxy-1-carbonyl-propyl-4-benzamide
237	2.3	1721.1	CLG	HE2	2-AMINO-6-[2-(2-AMINOOXY-ACETYLAMINO)-ACETYLAMINO]-HEXANOIC ACID
238	2.28	1279953	XYP	H5B2	beta-D-Xylo pyranose
239	2.27	2586.1	5MC	HM52	5-METHYLCYTIDINE-5'-MONOPHOSPHATE
240	2.27	2586.1	5MC	HM53	5-METHYLCYTIDINE-5'-MONOPHOSPHATE
241	2.27	2586.1	AFC	HA2	3-amino-12-methyltetradecanoic acid
242	2.27	2586.1	AFC	HA3	3-amino-12-methyltetradecanoic acid
243	2.27	2586.1	H00	HG1	4-sulfanylbutanoic acid
244	2.27	2586.1	LPD	HB3	L-PROLINAMIDE
245	2.27	2586.1	SMC	HD	S-METHYLCYSTEINE
246	2.24	1763.1	NA	NA
247	2.23	1517.6	4JF	H110	dideoxy-3-O-methyl-alpha-L-arabino-hexopyranoside
248	2.23	1517.6	CHR	HN22	NEOCARZINOSTATIN-CHROMOPHORE
249	2.23	1517.6	DIV	HB13	D-ISOVALINE
250	2.21	5670.4	4JF	H32	dideoxy-3-O-methyl-alpha-L-arabino-hexopyranoside
251	2.21	5670.4	CLG	HE3	2-AMINO-6-HEXANOIC ACID
252	2.21	5670.4	SYO	H4A	3-oxooctylsulfanyl-ethylamino-propyl-amino-butyl- dihydrogen phosphate
253	2.19	1686.3	TUX	H2A2	2-DEOXY-3-O-MYRISTOYL-D-GLUCITOL
254	2.19	1686.3	TUX	H2A3	2-DEOXY-3-O-MYRISTOYL-D-GLUCITOL
255	2.17	7591	NGH	H5	N-ISOBUTYL-N-GLYCYL HYDROXAMIC ACID
256	2.17	7591	RTL	2H15	RETINOL
257	1.9	3074.3	2W7	HY1	N-2-sulfanylbenzamide
258	1.9	3074.3	2W7	HY2	N-2-sulfanylbenzamide
295	1.9	3074.3	2W7	HY3	N-2-sulfanylbenzamide
296	1.39	59506	FGW	H882	Dimethyl- propanoylamino-propyl-azanium
297	1.39	59506	FGW	H883	Dimethyl- propanoylamino-propyl-azanium
298	1.38	1977.6	HEM	HBBA	PROTOPORPHYRIN IX CONTAINING FE
299	1.38	1977.6	HEM	HT2	PROTOPORPHYRIN IX CONTAINING FE
300	1.38	1977.6	MeLanDAb	HG
301	1.38	64116.7	HEM	HBBA	PROTOPORPHYRIN IX CONTAINING FE
302	1.38	64116.7	HEM	HT2	PROTOPORPHYRIN IX CONTAINING FE
303	1.38	64116.7	MeLanDAb	HG
304	1.37	87320.7	AFC	HC3	3-amino-12-methyltetradecanoic acid
305	1.36	61189.7	MK8	HB1A	2-methyl-L-norleucine
306	1.36	61189.7	MLY	HG3	N-DIMETHYL-LYSINE
307	1.36	29194	MK8	HB1A	2-methyl-L-norleucine
308	1.36	29194	MLY	HG3	N-DIMETHYL-LYSINE
309	1.36	89118	MK8	HB1A	2-methyl-L-norleucine
310	1.36	89118	MLY	HG3	N-DIMETHYL-LYSINE
311	1.35	33961.1	AFC	HC2	3-amino-12-methyltetradecanoic acid
312	1.35	33961.1	KCR	HG3	N-6-crotonyl-L-lysine
313	1.35	33961.1	OUE	HG2	4-azanyl-5-(carboxyamino)pentanoic acid
314	1.35	33961.1	OUE	HG3	4-azanyl-5-(carboxyamino)pentanoic acid
315	1.34	8008.2	DGL	HB	D-GLUTAMIC ACID
316	1.33	15057.5	NA	NA
317	1.33	149842	NA	NA
318	1.33	40313.1	NA	NA
319	1.32	41962.1	ASH	HB3	3-chloro-N-6-pyridin-3-ylimidazo-pyrazin-8-amine
320	1.32	41962.1	CA1	H1	ETHYL PROPIONATE
321	1.32	41962.1	WW7	H151	5-CHLORO-1-NAPHTHALENESULFONAMIDE
322	1.32	41962.1	WW7	H152	5-CHLORO-1-NAPHTHALENESULFONAMIDE
323	1.32	149841	ASH	HB3	3-chloro-N-6-pyridin-3-ylimidazo-pyrazin-8-amine
324	1.32	149841	CA1	H1	ETHYL PROPIONATE
325	1.32	149841	WW7	H151	5-CHLORO-1-NAPHTHALENESULFONAMIDE
326	1.32	149841	WW7	H152	5-CHLORO-1-NAPHTHALENESULFONAMIDE
327	1.31	15311.6	4JF	H146	dideoxy-3-O-methyl-alpha-L-arabino-hexopyranoside
328	1.31	15311.6	4JF	H147	dideoxy-3-O-methyl-alpha-L-arabino-hexopyranoside
329	1.31	15311.6	4JF	H148	dideoxy-3-O-methyl-alpha-L-arabino-hexopyranoside
330	1.31	15311.6	4JF	H176	dideoxy-3-O-methyl-alpha-L-arabino-hexopyranoside
367	1.31	15311.6	DLY	HG3	D-LYSINE
368	1.26	5125.9	CHR	1H18	NEOCARZINOSTATIN-CHROMOPHORE
369	1.26	5125.9	IIL	HG12	ISO-ISOLEUCINE
370	1.25	6074.9	PLM	HF1	PALMITIC ACID
371	1.25	6074.9	PLM	HF2	PALMITIC ACID
372	1.24	3941.8	CTG	M7x	5,6-DIHYDRO-5,6-DIHYDROXYTHYMIDINE-5'-MONOPHOSPHATE
373	1.24	3941.8	EMD	H71	2,3,4-TETRAHYDRO-QUINOLIN-6-YL-6-METHYL-3,6-DIHYDRO, THIADIAZIN-2-ONE
374	1.24	3941.8	EMD	H72	2,3,4-TETRAHYDRO-QUINOLIN-6-YL-6-METHYL-3,6-DIHYDRO, THIADIAZIN-2-ONE
375	1.24	3941.8	EMD	H73	2,3,4-TETRAHYDRO-QUINOLIN-6-YL-6-METHYL-3,6-DIHYDRO, THIADIAZIN-2-ONE
376	1.24	1668	CTG	M7x	5,6-DIHYDRO-5,6-DIHYDROXYTHYMIDINE-5'-MONOPHOSPHATE
377	1.24	1668	EMD	H71	2,3,4-TETRAHYDRO-QUINOLIN-6-YL-6-METHYL-3,6-DIHYDRO, THIADIAZIN-2-ONE
378	1.24	1668	EMD	H72	2,3,4-TETRAHYDRO-QUINOLIN-6-YL-6-METHYL-3,6-DIHYDRO, THIADIAZIN-2-ONE
379	1.24	1668	EMD	H73	2,3,4-TETRAHYDRO-QUINOLIN-6-YL-6-METHYL-3,6-DIHYDRO, THIADIAZIN-2-ONE
380	1.16	51569.9	TME	H11	PROPANE
381	1.16	51569.9	TME	H12	PROPANE
382	1.16	51569.9	TME	H13	PROPANE
383	1.15	10134.8	4JF	H52	dideoxy-3-O-methyl-alpha-L-arabino-hexopyranoside
384	1.15	10134.8	4JF	H53	dideoxy-3-O-methyl-alpha-L-arabino-hexopyranoside
385	1.15	10134.8	4JF	H54	dideoxy-3-O-methyl-alpha-L-arabino-hexopyranoside
386	1.15	10134.8	JH3	H7'	methyl-3,3-dimethyloxiran-2-yl-3,7-dimethylnona-2,6-dienoate
387	1.15	10134.8	JH3	H7'A	methyl-3,3-dimethyloxiran-2-yl-3,7-dimethylnona-2,6-dienoate
388	1.15	10134.8	JH3	H7'B	methyl-3,3-dimethyloxiran-2-yl-3,7-dimethylnona-2,6-dienoate
389	1.15	10134.8	RTL	H161	RETINOL
390	1.15	10134.8	RTL	H162	RETINOL
391	1.15	10134.8	RTL	H163	RETINOL
392	1.13	24335	RTL	1H16	RETINOL
393	1.13	24335	RTL	1H17	RETINOL
394	1.13	24335	RTL	2H16	RETINOL
395	1.13	24335	RTL	2H17	RETINOL
396	1.13	24335	RTL	3H16	RETINOL
397	1.13	24335	RTL	3H17	RETINOL
398	1.12	30351.8	RTL	H171	RETINOL
390	1.12	30351.8	RTL	H172	RETINOL
391	1.12	30351.8	RTL	H173	RETINOL
392	1.12	30351.8	UVR	H41
393	1.11	13792.9	LE1	H8	3-sulfanyl-L-valine
